# Supplementary material for: The Impact of Drug Interactions in Patients with Community-Acquired Pneumonia on Hospital Length of Stay
Source: Geriatrics (Basel). 2022 Jan 4;7(1):11. doi: 10.3390/geriatrics7010011 (PMC8788264; doi:10.3390/geriatrics7010011)
Supplement: Supplementary file 1 [file geriatrics-07-00011-s001.zip]

Archive with 1 entries (1 files):
- geriatrics-1464609-supplementary.pdf
